# Supplementary material for: Independent evolution of four heme peroxidase superfamilies
Source: Arch Biochem Biophys. 2015 May 15;574:108–19. doi: 10.1016/j.abb.2014.12.025 (PMC4420034; doi:10.1016/j.abb.2014.12.025)
Supplement: Supplementary data 1 — This Supplementary material contains Supplem. Table 1. [file mmc1.xlsx]

## Sheet: ABB 2015 Figure 4
A) Peroxidase-catalase superfamily [Figure 2]							Explanations:	PB_1234 corresponds with accession number in:					http://peroxibase.toulouse.inra.fr
name	organism	phylum	accession	pdb code	length [AA]	Class		all accession codes without PB correspond to UniProt (or Genebank) accessions
BpKatG1	Burkholderia pseudomallei	Proteobacteria	PB_2303	1mwv	748	I
PstaKatG1	Pirellula staleyi	Planctomycetes	PB_7304		814	I
EcoHPI	Escherichia coli	Proteobacteria	PB_2394	1u2j	726	I
SeKatG1	Synechococcus elongatus	Cyanobacteria	PB_2426	1ub2	720	I
MtuKatG1a	Mycobacterium tuberculosis	Actinobacteria	PB_3551	1sj2	740	I
HmaKatG1	Haloarcula marismortui	Archaea	PB_2440	1itk	731	I
MagKatG2	Magnaporthe grisea (oryzae)	Ascomycota	PB_2337	3ut2	786	I
EgrAPx-CcP1	Euglena gracilis	Excavata	PB_7277		649	I
LmAPx-CcP	Leishmania major	Kinetoplastida	PB_2334	3riv	303	I
PsAPx1	Pisum sativum	Viridiplantae	PB_2462	1apx	250	I
GmAPx1	Glycine max	Viridiplantae	PB_1954	1oaf	250	I
NtAPx2	Nicotiana tabacum	Viridiplantae	PB_3946	1iyn	295	I
SceCcP	Saccharomyces cerevisiae	Ascomycota	PB_2361	2cyp	294	I
CaroAPx1	Caligus rogercresseyi	Arthropoda	PB_7150		331	I
PcMnP1	Phanerochaete chrysosporium	Basidiomycota	PB_2379	1mnp	378	II
ArMnP	Arthromyces ramosus	Basidiomycota	PB_2404	1arp	364	II
BdeHyBpox1	Batrachochytrium dendrobatidis	Chytridiomycota	PB_5367		778	III
TasHyBpox1	Trichosporon asahii	Basidiomycota	PB_11638		594	III
AbHyBpox1	Agaricus bisporus	Basidiomycota	PB_7607		597	III
CcinHyBpox1	Coprinopsis cinerea	Basidiomycota	PB_5365		602	III
DsHyBpox	Dichomitus squalens	Basidiomycota	PB_10678		547	III
HanHyBpox1	Heterobasidion annosum	Basidiomycota	PB_10572		536	III
LbiHyBpox	Laccaria bicolor	Basidiomycota	PB_6534		600	III
MperHybPox1	Moniliophthora perniciosa	Basidiomycota	PB_5367		428	III
PstrHyBpox	Punctularia strigosozonata	Basidiomycota	PB_10712		546	III
ScomHyBpox1	Schizophyllum commune	Basidiomycota	PB_7938		529	III
ShirHyBpox	Stereum hirsutum	Basidiomycota	PB_10688		533	III
CtheHyBpox1	Chaetomium thermophilum	Ascomycota	PB_10136		1027	III
EfeHyBpox	Epichloe festucae	Ascomycota	PB_10594		902	III
FoHyBpox1	Fusarium oxysporum	Ascomycota	PB_5364		530	III
GzHyBpox1	Gibberella zeae	Ascomycota	PB_5363		531	III
MagHyBpox1	Magnaporthe grisea (oryzae)	Ascomycota	PB_2621		548	III
MagHyBpox2	Magnaporthe grisea (oryzae)	Ascomycota	PB_5356		804	III
ManiHyBpox1	Metarhizium anisopliae	Ascomycota	PB_11124		904	III
NcHyBpox1	Neurospora crassa	Ascomycota	PB_5358		852	III
PanHyBpox1	Podospora anserina	Ascomycota	PB_5372		1038	III
PnoHyBpox1	Phaeosphaeria nodorum	Ascomycota	PB_5360		531	III
SsclHyBpox	Sclerotinia sclerotiorum	Ascomycota	PB_6331		576	III
StheHyBpox1	Sporotrichum thermophile	Ascomycota	PB_10137		1057	III
UrHyBpox1	Uncinocarpus reesii	Ascomycota	PB_5387		747	III
CglobPrx1	Chaetosphaeridium globosum	Viridiplantae	PB_7708		356	III
AruPrx1c (HRP)	Armoracia rusticana (horseradish)	Viridiplantae	PB_90	1atj	306	III
B) Peroxidase-cyclooxygenase superfamily [Figure 4]
name	organism	phylum	accession	pdb code	length [AA]	subfamily
BtLPO	Bos taurus	Deuterostomia	PB_3331	3bxi	595	1
HsMPO	Homo sapiens	Deuterostomia	PB_3315	1cxp	745	1
BtPxd	Bos taurus	Deuterostomia	PB_3356		1475	2
HsPxd1	Homo sapiens	Deuterostomia	PB_3357		1478	2
AaePxt1	Aedes aegypti	Ecdysozoa	PB_3660		765	3
DmPxt2	Drosophila melanogaster	Ecdysozoa	PB_4118		690	3
NgrPxDo1	Naegleria gruberi	Heterolobosea	PB_7299		603	6
NgrPxDo2	Naegleria gruberi	Heterolobosea	PB_11093		560	6
DdPxDo1	Dictyostelium discoideum	Mycetozoa	PB_4094		531	6
PpalPxDo1	Polysphondylium pallidum	Mycetozoa	PB_7698		539	6
TpsPxDo1	Thalassiosira pseudonana	Bacillariophyta	PB_4129		641	6
LaaPxDo	Labrenzia alexandrii	Proteobacteria	PB_7244		689	6
ACmaPxDo	Acaryochloris marina	Cyanobacteria	PB_6335		788	6
CyspPOX	Cyanothece sp.	Cyanobacteria	PB_6333		586	6
LspPOX	Lyngbya sp.	Cyanobacteria	PB_4243		661	6
MchtPOX	Microcoleus chthonoplastes	Cyanobacteria	PB_6334		584	6
NmoPxDo1	Nitrococcus mobilis	Proteobacteria	PB_4092		573	6
OcanPxDo	Octadecabacter antarcticus	Proteobacteria	PB_7249		918	6
BmaPxDo1	Blastopirellula marina	Planctomycetes	PB_4095		669	6
PlmaPxDo1	Planctomyces maris	Planctomycetes	PB_5974		802	6
RbaPxDo1	Rhodopirellula baltica	Planctomycetes	PB_4085		779	6
RbaPxDo2	Rhodopirellula baltica	Planctomycetes	PB_4093		831	6
LspPxc1	Lyngbya sp.	Cyanobacteria	PB_7783		530	5
SpoPxc1	Silicibacter pomeroyi	Proteobacteria	PB_7782		565	5
POsPxc1	Polaromonas sp.	Proteobacteria	PB_4154		535	5
BjaPxc1	Bradyrhizobium japonicum	Proteobacteria	PB_7781		511	5
HaloarPxc1	Halorubrum arcis	Archaea	M0PRP5		686	5
HalotebPxc1	Halorubrum tebenquichense	Archaea	M0DNG7		693	5
RpPxc1	Rhodopseudomonas palustris	Proteobacteria	PB_4708		515	5
SauPxc1	Stigmatella aurantiaca	Proteobacteria	PB_4707		549	5
MalPxc1	Marinobacter algicola	Proteobacteria	PB_7777		515	5
RivPxc1	Rivularia sp.	Cyanobacteria	K9RH56		508	5
GloeoPxc	Gloeocapsa sp.	Cyanobacteria	K9XN89		531	5
GviPxc1	Gloeobacter violaceus	Cyanobacteria	PB_4125		560	5
HsPGHS2	Homo sapiens	Deuterostomia	PB_3321	3qh0	610	4
MmPGHS2	Mus musculus	Deuterostomia	PB_3360	4cox	587	4
C) Peroxidase-chlorite dismutase superfamily [Figure 6]
name	organism	phylum	accession	pdb code	length AA	subfamily
AorCld1	Azospira oryzae	Proteobacteria	E2DI03	2vxh	282	Cld1
AdeCld1	Alicycliphilus denitrificans	Proteobacteria	E8U2K5		285	Cld1
DarCld1	Dechloromonas aromatica	Proteobacteria	Q47CX0	3q08	282	Cld1
NdeCld1	Nitrospira defluvii	Nitrospirae	B3U4H7	3nn1	264	Cld1
DagCld1	Dechloromonas agitata	Proteobacteria	Q8KP26		277	Cld1
DhoCld1	Dechloromonas hortensis	Proteobacteria	B1AAM5		282	Cld1
DsuCld1	Dechloromonas suillum	Proteobacteria	YP_005026408.1		282	Cld1
IdeCld1	Ideonella dechloratans	Proteobacteria	Q9F437		285	Cld1
MmaCld1	Magnetospirillum magnetotacticum	Proteobacteria	WP_009867516.1		288	Cld1
PchCld1	Pseudomonas chloritidismutans	Proteobacteria	ACA21503.1		282	Cld2
AcyCld2	Anabaena cylindrica	Cyanobacteria	K9ZJH3		185	Cld2
BdiCld2	Bradyrhizobium diazoefficiens	Proteobacteria	Q89DT8		187	Cld2
CmiCld2	Chamaesiphon minutus	Cyanobacteria	K9UR98		184	Cld2
RpiCld2	Ralstonia picketii	Proteobacteria	C6BNR6		186	Cld2
CspCld2	Cyanothece sp.	Cyanobacteria	YP_002482168.1		182	Cld2
EcoCld2	Escherichia coli	Proteobacteria	L3HX63		187	Cld2
GviCld2	Gloeobacter violaceus	Cyanobacteria	Q7NLF8		186	Cld2
JspCld2	Janthinobacterium sp.	Proteobacteria	A6SWF0		186	Cld2
KpnCld2	Klebsiella pneumoniae	Proteobacteria	A6TJ49		187	Cld2
LspCLd2	Limnobacter sp.	Proteobacteria	A6GLD1		184	Cld2
NwiCld2	Nitrobacter winogradskyi	Proteobacteria	Q3SPU6	3qpi	183	Cld2
NspCld2	Nitrobacter sp.	Proteobacteria	A3WYA8		182	Cld2
NmoCld2	Nitrococcus mobilis	Proteobacteria	A4BLQ8		187	Cld2
PaeCld2	Pseudomonas aeruginosa	Proteobacteria	Q5ZGW5		183	Cld2
RleCld2	Rhizobium leguminosarum	Proteobacteria	J0US65		185	Cld2
BsuCld-L	Bacillus subtilis	Firmicutes	P39645		254	Cld-like
MtuCld-L	Mycobacterium tuberculosis	Actinobacteria	P9WL45		231	Cld-like
PmaCld-L	Planctomyces maris	Planctomycetes	A6C8E7		299	Cld-like
LinCld-L	Listeria innocua serovar 6a	Firmicutes	Q929Q6		251	Cld-like
ApeCld-L	Aeropyrum pernix	Crenarchaeot	Q9YFL1		211	Cld-like
PcurDyp_A	Paenibacillus curdlanolyticus	Firmicutes	E0I9Y4		431	Dyp_A
SthDyP_A	Streptomyces hygroscopicus	Actinobacteria	D9WNK0		416	Dyp_A
EcEfeB_A	Escherichia coli	Proteobacteria	PB_5870		423	Dyp_A
TcelDyP_A	Thermobifida cellulosilytica	Actinobacteria	U3KRF5	4gs1	375	Dyp_A
BtheDyP_B	Bacteroides thetaiotaomicron	Bacteroidetes	PB_5530	2gvk	317	Dyp_B
RjoDyP_B	Rhodococcus jostii	Actinobacteria	Q0SE24	3qnr	350	Dyp_B
SonDyP_B	Shewanella oneidensis	Proteobacteria	PB_4009	2iiz	311	Dyp_B
DdDyP_B	Dictyostelium discoideum	Mycetozoa	PB_4676		306	Dyp_B
AvarDyP_C	Anabaena variabilis	Cyanobacteria	Q3M5E1		469	Dyp_C
SsvDyP_C	Streptomyces sviceus	Actinobacteria	PB_6802		446	Dyp_C
AaurDyP_D	Auricularia auricula-judae	Basidiomycota	I2DBY1	4au9	509	Dyp_D
BadDyP_D	Bjerkandera adusta	Basidiomycota	PB_10224	3afv	442	Dyp_D
D) Peroxidase-peroxygenase superfamily [Figure 8]
name	organism	phylum	accession	pdb	length [AA]
AaeAPO	Agrocybe aegerita	Basidiomycota	B9W4V6	2yor	371
AphasHTP1	Aphanomyces astaci	Stramenopiles	W4GGT9		247
CopraAPO1	Coprinellus radians	Basidiomycota	B9W4V8		261
DacspAPO	Dacryopinax sp.	Basidiomycota	M5FYQ1		326
AbHTP1	Agaricus_bisporus	Basidiomycota	PB_4224		284
AfumHTP1	Aspergillus_fumigatus	Ascomycota	PB_4226		275
AnHTP1	Aspergillus niger	Ascomycota	PB_11356		265
AteHTP3	Aspergillus terreus	Ascomycota	PB_4186		242
BcinHTP1	Botrytis cinerea	Ascomycota	XP_001556989		276
CcinHTP2	Coprinopsis cinerea	Basidiomycota	PB_6553		295
CfumagHTP	Caldariomyces_fumago	Ascomycota	PB_4070	1cpo	298
CgHTP1	Chaetomium globosum	Ascomycota	PB_4189		271
ColgloeHTP	Colletotrichum gloeosporioides	Ascomycota	L2GBA1		277
ChigHTP2	Colletotrichum higginsianum	Ascomycota	PB_11349		278
DsquaHTP1	Dichomitus squalens	Basidiomycota	R7SJY6		301
GzHTP1	Gibberella zeae	Ascomycota	PB_4188		266
HjHTP1	Hypocrea jecorina	Ascomycota	PB_4184		260
LbiHTP5	Laccaria bicolor	Basidiomycota	PB_6776		386
MgrHTP1	Magnaporthe grisea (oryzae)	Ascomycota	PB_11351		257
MlarHTP1	Melampsora larici-populina	Basidiomycota	F4S6R1		357
MthHTP	Myceliophthora thermophila	Ascomycota	XP_003665551		261
MpiHTP1	Mycosphaerella pini	Ascomycota	PB_4232		414
MuccirHTP	Mucor circinelloides	Mucoromycotina	S2J0Z9		308
NhaeHTP	Nectria haematococca	Ascomycota	C7YNC2		271
NcHTP1	Neurospora crassa	Ascomycota	PB_4199		272
OpsiHTP	Ophiocordyceps sinensis	Ascomycota	T5ABQ4		484
PanHTP1	Podospora anserina	Ascomycota	PB_6784		386
PcarHTP1	Phanerochaete carnosa	Basidiomycota	PB_9963		296
PcHTP1	Phanerochaete chrysosporium	Basidiomycota	PB_6735		295
PinvHTP1	Paxillus involutus	Basidiomycota	PB_6504		291
PnoHTP1	Phaeosphaeria nodorum	Ascomycota	PB_4187		280
PplHTP1	Postia placenta	Basidiomycota	PB_6729		296
RorHTP1	Rhizopus oryzae	Mucoromycotina	I1BPA9		295
SAcoHTP1	Saitoella complicata	Ascomycota	PB_11213		237
SbreHTP1	Suillus brevipes	Basidiomycota	PB_12616		288
SbreHTP2	Suillus brevipes	Basidiomycota	PB_12618		289
SsclHTP1	Sclerotinia sclerotiorum	Ascomycota	PB_11354		276
SlutHTP4	Suillus luteus	Basidiomycota	PB_12613		251
SreHTP1	Sporisorium reilianum	Basidiomycota	E6ZM57		419
ThetHTP1	Thielavia terrestris	Ascomycota	PB_11358		274
UhHTP1	Ustilago hordei	Basidiomycota	I2FU85		416
UmHTP3	Ustilago_maydis	Basidiomycota	PB_4221		428
